# Supplementary material for: ZFP14 Regulates Cancer Cell Growth and Migration by Modulating p53 Protein Stability as Part of the MDM2 E3 Ubiquitin Ligase Complex
Source: Cancers (Basel). 2022 Oct 25;14(21):5226. doi: 10.3390/cancers14215226 (PMC9655198; doi:10.3390/cancers14215226)
Supplement: Supplementary file 1 [file cancers-14-05226-s001.zip]

Archive with 1 entries (1 files):
- cancers-1952369-supplementary.pdf
